# Supplementary material for: Growing magma chambers control the distribution of small-scale flood basalts
Source: Sci Rep. 2015 Nov 19;5:16824. doi: 10.1038/srep16824 (PMC4652174; doi:10.1038/srep16824)
Supplement: Supplementary Tables [file srep16824-s2.xls]

## Sheet: Table 1
	Table 1. K-Ar and Ar-Ar ages of whole rock of basalts from XS basaltic field, Zhejiang
	Positionb	Sample No.	K(%)	40Arradiogenic (mole/g)	40Arradiogenic (%)	Agea (±1σ, Ma)
	10	SX-B02	1.92	1.524e-11	28.24	4.57 ± 0.14
	1	10JLP03	1.12	1.96e-11	61.27	10.06 ± 0.32
	Position	Sample No.	Integrated dateb (Ma)	Plateau dateb (Ma)	Intercept dateb (Ma)	Reference
	Zhuji	Z-1A	2.6±0.1c	2.5±0.1	2.4±0.1	Ho et al., 2003
	9	Z-26A	3.0±0.1	2.9±0.1	2.9±0.2	Ho et al., 2003
	8	Z-28B	3.3±0.1	2.9±0.1	2.9±0.1	Ho et al., 2003
	7	Z-23A	3.5±0.1	3.5±0.1	3.6±0.1	Ho et al., 2003
	6	Z-21	5.2±0.3	4.9±0.3	4.9±0.3	Ho et al., 2003
	2	Z-12B	5.4±0.3	5.4±0.3	5.4±0.3	Ho et al., 2003
	5	Z-19	8.4±0.4	8.4±0.4	8.5±0.4	Ho et al., 2003
	4	Z-15	9.4±0.1	9.4±0.1	9.4±0.1	Ho et al., 2003
	Ninghai	Z-8	10.5±0.5	10.5±0.5	10.3±0.5	Ho et al., 2003
	a. Parameters for 40K: λ = 5.543×10-10year-1; λe = 0.581×10-10year-1; λβ = 4.962×10-10year-1; 40K/K = 1.167×10-4atom%40. Standard LP-6 analyzed value is 126.5 ± 1.2 Ma (recommended value: 128.9 ± 1.4 Ma). b. Numbers stand for the position marked in Fig. 1. c. All age values are shown in 1δ.

## Sheet: Table 2
Table 2. Major and trace elemental compositions of Zhejiang basalts
Sample No.	ZJ01	ZJ02	ZJ03	ZJ04	ZJ05	ZJ06	ZJ07	ZJ08	ZJ09	ZJ10	ZJ11	ZJ12	ZJ13	ZJ14	ZJ15	ZJ16	ZJ17	ZJ18	ZJ19	ZJ20	ZJ21	ZJ22	ZJ23	ZJ24	ZJ25	ZJ26
	SX-B01	SX-B02	10GQS01	10GQS02	10DH01	10DH02	10DH03	10DH04	10DH05	10ZJD01	10ZJD02	10JLP01	10JLP02	10JLP03	10HSZ02	10HSZ03	10SC01	10SC02	10SC03	10SZ01	10WJN01	10WJN02	10WJN03	10WJN04	10WJN05	10WJN06
Lithology	N	N	B	AOB	AOB	B	B	B	B	AOB	AOB	AOB	AOB	AOB	T	T	T	T	AOB	TB	TB	T	TB	TB	T	T
Age	4.6 Mab		5.4 Maa							5.2 Maa		10.0 Mab			9.4 Maa		8.4 Maa			3.0 Maa				3.3 Maa
Position	N29°44′10.8″		N29°10′4.9″		N29°07′40.2″	N29°07′41.4″	N29°07′39.4″		N29°07′43.6″	N29°26′17.5″		N29°04′28″	N29°04′11.2″		N29°16′35.5″		N29°20′8.7″	N29°20′10.5″		N29°35′0.8″	N29°40′55.0″	N29°38′51.8″	N29°38′16.8″	N29°38′12.6″	N29°38′5.9″
	E120°49′39.3″		E121°02′46.7″		E121°04′2.9″	E121°03′59.8″	E121°03′58.9″		E121°03′59.1″	E121°00′15.7″		E120°51′42″	E120°51′43.6″		E120°47′34″		E120°50′49.6″	E120°51′15.2″		E120°42′46.9″	E120°43′31.3″	E120°42′45.2″	E120°42′31.2″	E120°42′31.4″	E120°42′29.9″
Major oxides(wt.%)
SiO2	39.24	39.11	41.47	46.02	46.77	44.93	44.48	44.26	44.27	46.2	46.06	47.38	46.92	47.24	50.56	50.42	51.48	51.75	48.08	50.09	49.78	52.62	50.17	48.76	51.59	51.78
TiO2	3.56	3.58	2.97	2.33	2.24	2.36	2.37	2.37	2.43	2.26	2.32	2.53	2.16	2.31	2.03	2.03	2.03	2.06	2.38	2.7	2.95	2.22	2.6	2.58	2.05	2.19
Al2O3	10.07	10.02	11.73	12.69	12.77	12.41	12.25	12.32	12.52	12.56	12.72	12.4	11.72	11.96	13.44	13.55	13.58	13.67	12.88	13.66	14.83	13.63	13.76	13.46	13.62	14.19
TFe2O3c	16.16	16.22	14.72	13.45	13.41	13.62	13.73	13.71	13.75	13.81	13.85	13.29	13.05	13.1	11.98	12.03	12.01	11.89	12.5	12.13	11.97	11.73	12.05	11.52	12.13	12.04
MnO	0.18	0.19	0.18	0.17	0.17	0.17	0.17	0.17	0.17	0.16	0.17	0.17	0.16	0.16	0.16	0.15	0.14	0.14	0.15	0.14	0.14	0.14	0.15	0.14	0.15	0.14
MgO	11.29	11.37	10.3	9.38	9.2	10.21	10.48	10.27	10.26	9.35	9.36	8.58	10.49	9.7	7.16	7.23	6.99	6.9	7.89	6.94	5.18	6.36	6.89	7.74	6.88	5.93
CaO	10.69	10.81	10.67	10.05	9.78	10.2	10.25	10.36	10.33	9.76	10.02	9.73	9.92	9.92	9.08	9.11	9	9.01	9.07	8.03	7.96	8.3	8.19	7.63	8.62	8.53
Na2O	4.48	4.53	3.73	3.06	2.47	2.74	3.24	2.97	2.81	2.63	2.63	2.93	2.63	2.64	2.7	2.76	2.87	2.93	3.24	3.62	4.22	3.31	3.58	3.09	3.07	3.43
K2O	2.39	2.46	1.81	1.04	1.26	1.37	1.62	1.45	1.59	1.29	1.39	1.42	1.11	1.23	0.85	0.76	0.94	1.1	1.51	2.02	2.41	1.31	1.94	1.83	1.05	0.89
P2O5	1.03	1.02	0.77	0.51	0.46	0.55	0.59	0.6	0.61	0.49	0.54	0.52	0.46	0.51	0.32	0.32	0.33	0.34	0.53	0.6	0.73	0.37	0.61	0.59	0.31	0.35
LOI	0.92	0.63	1.18	1.06	1.5	1.37	0.78	1.22	1.21	1.39	0.94	0.98	1.29	1.25	1.26	1.23	0.5	0.15	1.68	-0.15	-0.15	-0.12	-0.01	2.19	0.16	0.41
total	100.01	99.94	99.53	99.76	100.03	99.93	99.96	99.7	99.95	99.9	100	99.93	99.91	100.02	99.54	99.59	99.87	99.94	99.91	99.78	100.02	99.87	99.93	99.53	99.63	99.88
mg#	0.583311	0.584126	0.583689	0.582879	0.578886	0.600327	0.604652	0.600153	0.59922	0.57566	0.575215	0.564003	0.616953	0.597369	0.544946	0.546326	0.53836	0.537635	0.558449	0.534102	0.464411	0.520708	0.533949	0.573787	0.531941	0.496698
Trace elements(ppm.)
Li	23.3434	14.4384	8.43828	6.0193	6.30476	6.90278	6.99811	6.83642	6.62657	6.37336	6.52844	6.74226	5.95032	6.98791	4.38643	4.5283	4.62637	4.55717	6.92491	10.8302	10.3552	7.62794	8.41827	10.0495	6.29687	6.11585
Be	3.30621	3.26723	1.83738	1.23005	1.13696	1.29636	1.28477	1.32119	1.34458	1.18339	1.22891	1.3796	1.21861	1.34417	1.00187	0.988567	1.02296	1.05878	1.38861	1.64391	1.81663	1.1456	1.67175	1.4887	0.956494	0.994723
Sc	13.71	13.3943	18.5725	22.0922	21.7487	21.7454	20.9694	21.9016	21.3207	22.4397	21.8755	20.9126	22.0146	21.5891	20.8475	21.1006	21.1642	21.124	19.0195	15.8985	14.7586	19.988	16.5981	16.34	20.0511	20.5903
V	214.929	213.761	226.368	205.868	195.597	207.748	207.959	199.49	205.67	194.73	204.248	190.939	176.647	179.493	169.257	169.112	168.388	171.217	177.571	182.26	193.781	173.249	177.894	169.748	166.727	174.755
Cr	213.335	216.114	169.729	236.034	221.996	243.424	248.986	236.36	251.47	189.818	226.123	206.869	297.391	251.9	170.135	173.818	169.707	168.914	149.077	111.535	42.9078	178.08	130.957	130.997	177.468	170.107
Co	63.9908	63.7344	60.3101	55.9294	54.4112	55.8802	57.2161	56.0038	55.255	61.079	59.7106	53.0072	57.9797	55.6525	45.331	51.0465	45.1058	48.3538	45.9512	45.5304	38.3706	42.8842	45.5489	44.2133	44.3556	41.7235
Ni	226.595	231.78	165.358	222.145	200.864	238.351	257.988	248.722	246.032	311.034	292.727	173.572	224.27	204.555	113.626	143.544	113.131	119.026	123.157	149.347	69.5555	127.346	151.006	151.889	143.369	126.141
Cu	67	63.2508	65.4854	128.649	117.22	103.957	106.243	107.293	109.265	297.959	291.379	155.858	108.485	103.988	69.9351	70.7445	75.4846	76.9903	57.5835	70.5427	59.8807	93.6337	80.3526	59.0494	71.7981	74.3896
Zn	176.028	169.797	138.192	118.759	119.189	121.129	118.537	117.835	120.521	120.711	121.931	122.169	115.846	118.517	112.075	115.079	114.328	116.205	123.527	130.351	133.368	125.195	131.371	122.582	117.159	124.421
Ga	25.2899	25.7574	23.0117	21.5342	21.3723	21.3603	20.9687	21.0949	21.3013	20.2451	21.1495	21.5441	21.2358	21.039	20.9359	21.0016	21.194	21.5017	21.6022	24.0761	25.7974	22.9583	23.5394	22.5206	21.3988	22.7734
Ge	1.26757	1.25479	1.3572	1.43154	1.37675	1.41251	1.38104	1.15648	1.39119	1.35352	1.41424	1.38822	1.42066	1.40846	1.39471	1.42516	1.41047	1.42918	1.37316	1.42296	1.38916	1.48486	1.43321	1.39829	1.42285	1.44151
Rb	58.0516	51.7161	45.8898	31.2291	29.4881	34.9328	35.5583	36.542	38.0629	40.8781	32.1275	35.5731	26.2595	29.0589	22.3018	17.5326	21.098	25.9249	39.0412	47.7464	55.9757	27.3325	45.9342	42.1716	21.798	13.5015
Sr	1347.42	1457.74	934.913	640.915	616.324	726.455	763.18	766.392	798.222	628.152	742.785	590.376	589.52	739.12	442.366	461.898	445.098	449.139	708.737	685.435	810.253	431.877	681.737	567.779	421.532	442.237
Y	30.6867	29.175	28.3026	24.5292	24.0046	24.9294	24.7557	24.9095	25.3103	24.4182	25.1552	25.5745	23.4219	24.9416	22.6423	22.4548	23.023	23.2194	25.5293	27.2029	28.7723	25.6956	25.9235	25.1488	22.8308	26.3019
Zr	311.223	284.807	222.315	151.505	142.254	161.938	164.346	163.901	169.144	144.232	152.839	183.959	163.908	179.084	132.091	134.12	135.904	140.186	182.815	199.266	226.857	144.466	190.922	186.363	120.183	127.355
Nb	124.558	112.978	79.4956	41.6369	35.2997	48.7976	50.5725	51.478	53.876	36.7302	41.2821	46.6477	41.0705	45.8651	23.9136	24.8447	24.3125	25.1445	47.3123	51.1889	62.3426	24.4646	48.3313	46.3534	20.1052	22.079
Cs	0.862374	0.935778	0.699159	0.425191	0.308891	0.446812	0.443899	0.45594	0.464934	0.34426	0.305313	0.557404	0.400072	0.459944	0.510472	0.422213	0.240129	0.301381	0.495875	0.466364	0.883385	0.394304	0.430052	0.420891	0.305481	0.183121
Ba	723.527	920.138	814.313	474.588	426.238	522.375	557.441	565.555	565.54	437.54	460.075	441.281	366.451	402.987	247.752	265.127	284.059	283.299	474.617	612.142	668.292	324.89	538.433	495.579	297.249	345.811
La	69.1182	66.6627	45.1073	25.7573	22.2566	30.1616	30.6872	31.5709	32.9417	25.0179	27.4065	28.6305	25.7192	28.4624	18.4937	18.6082	19.5467	20.0877	30.0645	32.0524	36.0815	17.3339	29.8122	28.792	14.2636	16.2424
Ce	125.305	121.53	83.1183	48.9662	42.7695	56.3056	57.9549	59.4185	61.714	47.927	52.2783	55.2142	49.3294	54.6609	36.8224	37.1438	38.6294	39.7088	57.1989	58.8873	68.6477	34.4675	56.6834	55.3745	28.3728	31.5221
Pr	14.2178	13.9213	9.83824	5.96219	5.28561	6.72458	6.93116	7.09747	7.30049	5.79259	6.29934	6.70201	6.02393	6.59716	4.49999	4.56434	4.69002	4.83801	6.73314	6.99601	8.03574	4.24037	6.72539	6.57062	3.56298	4.02681
Nd	57.923	56.9561	41.4959	26.5607	23.8407	29.4543	30.3195	30.8239	31.7685	25.9105	27.9086	29.6123	26.7071	29.2717	20.2481	20.4934	20.9572	21.5695	29.2965	30.325	34.6773	19.6625	29.3363	28.5601	16.7415	18.6821
Sm	12.6993	12.5029	9.22619	6.43683	5.88956	6.91422	7.04161	7.10097	7.32853	6.34364	6.69564	7.06297	6.43041	7.00988	5.31414	5.33469	5.42469	5.56084	7.19468	7.44395	8.40778	5.68199	7.29296	7.16897	4.91256	5.40708
Eu	3.97979	3.96149	3.07052	2.24468	2.11767	2.36342	2.40755	2.44618	2.46879	2.15581	2.26667	2.38261	2.18927	2.33044	1.77676	1.79458	1.79551	1.83452	2.39648	2.45486	2.76806	1.9394	2.40904	2.33657	1.7398	1.89483
Gd	10.892	10.6251	8.21803	6.18999	5.81113	6.52451	6.55239	6.61048	6.7884	6.1438	6.3843	6.71464	6.07766	6.52964	5.33066	5.3494	5.41396	5.50662	6.69248	6.99537	7.75452	5.89232	6.80936	6.6944	5.15891	5.76069
Tb	1.48682	1.44571	1.17448	0.919146	0.874073	0.959893	0.957186	0.965975	0.989434	0.915608	0.944216	0.99151	0.894674	0.954424	0.808547	0.811142	0.819051	0.829948	0.977511	1.027	1.12782	0.908815	0.996427	0.979645	0.800638	0.900452
Dy	7.37548	7.12629	6.10547	4.99987	4.82975	5.14601	5.13696	5.17791	5.30207	4.97441	5.18989	5.29823	4.79206	5.12597	4.49281	4.56935	4.57545	4.64124	5.33334	5.50296	6.01466	5.09697	5.36956	5.2232	4.52069	5.08924
Ho	1.17479	1.13508	1.01942	0.885721	0.857407	0.892534	0.879857	0.886533	0.906495	0.876186	0.910432	0.917636	0.833629	0.89163	0.801485	0.801198	0.808726	0.829903	0.914275	0.943554	1.02052	0.907025	0.912653	0.892629	0.809053	0.92959
Er	2.46364	2.38868	2.42103	2.21709	2.14153	2.20536	2.18349	2.20141	2.24825	2.20967	2.27127	2.25846	2.05738	2.21366	2.03675	2.03638	2.06895	2.09285	2.29245	2.3535	2.54961	2.30778	2.28877	2.21611	2.07506	2.37606
Tm	0.279458	0.265917	0.291502	0.286501	0.278043	0.281712	0.278515	0.280271	0.284397	0.287949	0.287973	0.287352	0.260202	0.277853	0.265552	0.269083	0.274036	0.272636	0.288971	0.297011	0.327959	0.305995	0.291709	0.286353	0.273277	0.314397
Yb	1.4117	1.3609	1.63518	1.64306	1.61209	1.59345	1.5617	1.58165	1.59965	1.65203	1.65444	1.62227	1.47937	1.57576	1.54275	1.54519	1.58023	1.58825	1.67263	1.73867	1.8804	1.7865	1.6637	1.64616	1.59786	1.83282
Lu	0.17277	0.166399	0.21322	0.219368	0.222076	0.217	0.217341	0.2167	0.221437	0.224455	0.227938	0.224167	0.202523	0.213778	0.213897	0.214496	0.219111	0.217878	0.222653	0.236443	0.251481	0.242773	0.226511	0.227248	0.220925	0.256261
Hf	6.47518	6.19188	4.92311	3.62864	3.43033	3.73875	3.74972	3.79087	3.87073	3.49594	3.66795	4.34327	3.83551	4.15055	3.30297	3.31688	3.39288	3.4854	4.27954	4.6368	5.29302	3.65461	4.53438	4.37845	3.10783	3.35503
Ta	6.84413	6.27663	4.33509	2.21869	1.89658	2.56172	2.69773	2.7392	2.89837	1.92049	2.17172	2.61955	2.27659	2.54768	1.32045	1.38714	1.34827	1.38352	2.5575	2.66164	3.28835	1.2692	2.52709	2.42142	1.05193	1.1568
Pb	4.71474	3.67157	2.8995	1.84914	1.72009	2.0238	2.08322	2.10265	2.39348	1.95312	2.04517	2.60656	2.24547	2.63864	2.60295	2.21735	2.56637	2.75472	2.5852	3.42565	3.64947	2.46924	3.57774	3.51707	2.05383	2.24057
Th	9.86256	9.33874	6.31428	3.3142	2.77573	3.88342	4.01241	4.19702	4.41192	3.15377	3.4882	4.10218	3.57097	4.00133	2.69697	2.70376	2.93607	2.98136	4.45521	4.91006	5.57972	2.55636	4.79436	4.62356	2.03646	2.22489
U	2.35407	2.19481	1.38912	0.734733	0.640948	0.878291	0.924631	0.946106	0.97725	0.721156	0.814242	0.901821	0.811577	0.890689	0.544029	0.548445	0.607728	0.612513	0.993152	1.08946	1.26412	0.673095	1.1095	0.960225	0.425584	0.481808
Hf/Hf*d	0.6	0.58	0.63	0.7	0.73	0.66	0.65	0.65	0.64	0.69	0.68	0.76	0.74	0.73	0.8	0.8	0.8	0.8	0.74	0.78	0.78	0.87	0.78	0.77	0.86	0.84
Ti/Ti*e	0.799158	0.821668	0.892293	0.944881	0.973514	0.9048	0.901786	0.894367	0.891672	0.924688	0.910539	0.943635	0.888163	0.880786	0.962981	0.959945	0.947547	0.943526	0.88383	0.96	0.94	0.96	0.95	0.96	1.01	0.97
Zr/Hf	48.064	45.9969	45.1574	41.7524	41.4694	43.3133	43.8289	43.2358	43.6982	41.2569	41.6687	42.355	42.7345	43.1471	39.9916	40.4355	40.0555	40.221	42.7183	42.9749	42.8595	39.5298	42.1054	42.5637	38.6709	37.9594
Ce/Pb	26.5774	33.1003	28.6664	26.4805	24.8646	27.8217	27.8199	28.2588	25.7842	24.5387	25.5618	21.1828	21.9684	20.7156	14.1464	16.7515	15.0522	14.4148	22.1255	17.1901	18.8103	13.9587	15.8434	15.7445	13.8146	14.0688
Sm/Nd	0.219245	0.219517	0.22234	0.242345	0.247039	0.234744	0.232247	0.230372	0.230685	0.244829	0.239913	0.238514	0.240776	0.239476	0.262451	0.260313	0.258846	0.25781	0.245582	0.245472	0.242458	0.288976	0.248599	0.251014	0.293436	0.289425
	a. Ar-Ar dating age is based on Ho15;
	b. K-Ar dating age is based on our measurement.
	c. TFe2O3, total iron as Fe2O3;
	d. Hf/Hf*=HfN/(SmN×NdN)0.5;
	e. Ti/Ti*=TiN/(NdN-0.055×SmN0.333×GdN0.722).

## Sheet: Table 3
Table 3. Trace element compositions (10-9) of blank and international standards (10-6).
Analysis No.	Blank	BHVO-2	BHVO-2	AGV-2	AGV-2	BCR-2	BCR-2	GSP-1	GSP-1
		This study	Ref.	This study	Ref.	This study	Ref.	This study	Ref.
Li	0.000195678	4.68776	4.8	11.0094	11	9.47776	9	27.7259	31
Be	2.78932e-07	0.981035	1	2.13853	2.3	2.08076	1.6	1.13882	1.4
Sc	5.10098e-05	31.5783	32	13.308	13	33.5666	33	6.88664	6.2
V	2.52022e-05	319.363	317	117.175	120	421.352	416	49.3265	53
Cr	0.00034959	281.554	280	17.49	17	16.8297	18	10.5798	13
Co	8.04293e-06	44.4673	45	16.2319	16	37.6028	37	6.87339	6.6
Ni	0.00016156	119.708	119	20.0804	20	12.5009	13	7.4209	8.8
Cu	5.21779e-05	128.497	127	51.9543	53	22.4566	21	32.4427	33
Zn	0.000422994	101.942	103	85.7596	86	128.417	127	98.991	104
Ga	5.39405e-06	21.0398	21.7	20.8287	20	22.3931	23	29.2749	23
Ge	1.00323e-05	1.58329	1.6	1.13472		1.54794		1.83715	1.36
Rb	0.000117028	9.41239	9.11	65.7654	66.3	46.4405	46.9	254.716	254
Sr	4.41791e-05	392.278	396	663.003	661	336.36	340	239.172	234
Y	6.46984e-06	26.0453	26	20.3427	20	36.1383	37	27.371	26
Zr	0.000266433	167.692	172	232.173	230	185.387	184	680.834	530
Nb	5.3795e-06	18.2967	18.1	14.1923	14.5	12.6412	12.6	27.7272	27.9
Cs	2.91979e-06	0.0989531	0.1	1.14521	1.16	1.1305	1.1	1.01376	1.02
Ba	0.000100324	130.625	131	1124.95	1130	671.372	677	1320.87	1310
La	1.63003e-05	15.5739	15.2	38.684	37.9	25.754	24.9	181.044	184
Ce	2.83959e-05	36.9313	37.5	68.9184	68.6	52.406	52.9	426.97	399
Pr	3.96851e-06	5.14152	5.35	8.02094	7.84	6.59013	6.7	51.9638	52
Nd	1.39794e-05	24.0966	24.5	30.3999	30.5	28.3956	28.7	196.527	196
Sm	4.4744e-06	5.95638	6.07	5.50348	5.49	6.54221	6.58	25.5412	26.3
Eu	7.64823e-07	1.99747	2.07	1.59996	1.54	1.94796	1.96	2.31702	2.33
Gd	0	6.03583	6.24	4.63823	4.52	6.75669	6.75	13.5102	12.1
Tb	3.81049e-07	0.920077	0.92	0.644754	0.64	1.03987	1.07	1.48801	1.34
Dy	2.35983e-06	5.19503	5.31	3.52595	3.47	6.2992	6.41	6.50181	5.5
Ho	4.78535e-07	0.956933	0.98	0.662779	0.65	1.27271	1.28	0.955496	1.01
Er	1.26264e-06	2.50886	2.54	1.83983	1.81	3.61196	3.66	2.5898	2.7
Tm	4.33241e-07	0.330079	0.33	0.255537	0.26	0.528342	0.54	0.302565	0.38
Yb	1.54499e-06	1.97086	2	1.6255	1.62	3.33309	3.38	1.73611	1.7
Lu	4.92327e-07	0.272436	0.274	0.248815	0.247	0.494135	0.503	0.250664	0.214
Hf	2.28195e-06	4.23814	4.36	5.08979	5	4.73194	4.9	17.229	15.5
Ta	7.92497e-07	1.15557	1.14	0.839585	0.87	0.768537	0.78	0.903974	0.97
Pb	8.28073e-05	1.57851	1.6	12.4253	13.2	9.63299	11	56.7208	55
Th	0.000110516	1.22648	1.22	6.19664	6.1	5.95751	5.7	105.474	106
U	9.12777e-07	0.41301	0.403	1.85916	1.86	1.6506	1.69	2.41654	2.54
Reference data for BHVO-2, AGV-2, BCR-2, and GSP-1 are taken from Govindaraju54.
